# Supplementary material for: Comprehensive Studies of Different Cancer Diseases among Less-Developed Countries
Source: Healthcare (Basel). 2022 Feb 24;10(3):424. doi: 10.3390/healthcare10030424 (PMC8949682; doi:10.3390/healthcare10030424)
Supplement: Supplementary file 1 [file healthcare-10-00424-s001.zip]

Archive with 1 entries (1 files):
- healthcare-1542651-supplementary.pdf
